# Supplementary material for: Insufficient Stability of Clavulanic Acid in Widely Used Child-Appropriate Formulations
Source: Antibiotics (Basel). 2021 Feb 23;10(2):225. doi: 10.3390/antibiotics10020225 (PMC7927114; doi:10.3390/antibiotics10020225)
Supplement: Supplementary file 1 [file antibiotics-10-00225-s001.zip]

Archive with 7 entries (7 files):
- Amox Co-amox stability_Mack_Table S1.docx
- Amox Co-amox stability_Mack_Table S2.docx
- Amox Co-amox stability_Mack_Table S3.docx
- Amox Co-amox stability_Mack_Table S4.docx
- Amox Co-amox stability_Mack_Table S5.docx
- Amox Co-amox stability_Mack_Table S6.docx
- Amox Co-amox stability_Mack_Table S7.docx
